# Supplementary material for: Touch to learn: Multisensory input supports word learning and processing
Source: Dev Sci. Author manuscript; Available in PMC 2024 Feb 21. (PMC10704002; doi:10.1111/desc.13419)
Supplement: Supplementary data Exp1 [file NIHMS1926655-supplement-Supplementary_data_Exp1.zip]

Archive with 2 entries (2 files):
- Exp1_AoA_Analysis_Final.html
- Exp1.Rda
