# Supplementary material for: Touch to learn: Multisensory input supports word learning and processing
Source: Dev Sci. Author manuscript; Available in PMC 2024 Feb 21. (PMC10704002; doi:10.1111/desc.13419)
Supplement: supplementary data Exp2+3 [file NIHMS1926655-supplement-supplementary_data_Exp2_3.zip]

Archive with 3 entries (3 files):
- Exp2-3_Analysis_Final.html
- Exp2Data.Rdata
- Exp3Data.Rdata
